# Supplementary material for: Wearable Fabric System for Sarcopenia Detection
Source: Biosensors (Basel). 2024 Dec 18;14(12):622. doi: 10.3390/bios14120622 (PMC11674443; doi:10.3390/bios14120622)
Supplement: Supplementary file 1 [file biosensors-14-00622-s001.zip]

Archive with 1 entries (1 files):
- biosensors-3330710-supplementary.pdf
